# Supplementary material for: Clinical and Radiological Characteristics for Recurrence of Chronic Subdural Hematoma: A Systematic Review and Meta-Analysis
Source: Neurol Int. 2022 Aug 26;14(3):683–95. doi: 10.3390/neurolint14030057 (PMC9505137; doi:10.3390/neurolint14030057)
Supplement: Supplementary file 1 [file neurolint-14-00057-s001.zip]

Archive with 1 entries (1 files):
- neurolint-1843509-supplementary.pdf
